# Supplementary material for: Automation of Copper-Mediated 18F-Fluorination of Aryl Pinacol Boronates Using 4-Dimethylaminopyridinium Triflate
Source: Molecules. 2024 Jul 16;29(14):3342. doi: 10.3390/molecules29143342 (PMC11279627; doi:10.3390/molecules29143342)
Supplement: Supplementary file 1 [file molecules-29-03342-s001.zip]

Archive with 1 entries (1 files):
- molecules-3062599-supplementary.pdf
